# Supplementary material for: Expression Analysis of Phenylpropanoid Pathway Genes and Metabolomic Analysis of Phenylpropanoid Compounds in Adventitious, Hairy, and Seedling Roots of Tartary Buckwheat
Source: Plants (Basel). 2021 Dec 28;11(1):90. doi: 10.3390/plants11010090 (PMC8747410; doi:10.3390/plants11010090)
Supplement: Supplementary file 1 [file plants-11-00090-s001.zip]

Archive with 5 entries (3 files):
- plants-1457616-supplementary/
- plants-1457616-supplementary/Supplementary files/
- plants-1457616-supplementary/Supplementary files/Supplementary Figure S3.xls
- plants-1457616-supplementary/Supplementary files/Supplementary Figures S1&S2.pdf
- plants-1457616-supplementary/Supplementary files/Supplementary Tables S1&S2.xls
