# Supplementary material for: Expression Analysis of Phenylpropanoid Pathway Genes and Metabolomic Analysis of Phenylpropanoid Compounds in Adventitious, Hairy, and Seedling Roots of Tartary Buckwheat
Source: Plants (Basel). 2021 Dec 28;11(1):90. doi: 10.3390/plants11010090 (PMC8747410; doi:10.3390/plants11010090)
Supplement: Supplementary file 1 [file plants-11-00090-s001.zip › plants-1457616-supplementary/Supplementary files/Supplementary Figure S3.xls]

## Sheet: Sheet1
Figure S3: Individual metabolites that are significantly (p≤0.05) higher either in root cultures of F. tataricum.
