# Supplementary material for: Expression Analysis of Phenylpropanoid Pathway Genes and Metabolomic Analysis of Phenylpropanoid Compounds in Adventitious, Hairy, and Seedling Roots of Tartary Buckwheat
Source: Plants (Basel). 2021 Dec 28;11(1):90. doi: 10.3390/plants11010090 (PMC8747410; doi:10.3390/plants11010090)
Supplement: Supplementary file 1 [file plants-11-00090-s001.zip › plants-1457616-supplementary/Supplementary files/Supplementary Tables S1&S2.xls]

## Sheet: Table S1
Table S1. Metabolic pathways where the identified metabolites are involved in root cultures of F. tataricum.
	Total Cmpd	Hits	Raw p	#NAME?	Holm adjust	FDR	Impact
Flavonoid biosynthesis	47	3	0.0010971	2.9598	0.0032913	0.0032913	0.00087
Flavone and flavonol biosynthesis	10	2	0.0022325	2.6512	0.0044651	0.0033488	0.35
Phenylpropanoid biosynthesis	46	1	0.0061272	2.2127	0.0061272	0.0061272	0.05878

## Sheet: Table S2
Table S2. List of primers used in the qRT-PCR analysis
Primer names	Primer sequences (5'-3')
FtPAL-F	GAACTGCTGTTGGATCTGGTCTT
FtPAL-R	ATTATAGCAGCTGCCTCGATCTG
FtC4H-F	TTTTGTTGACGAGAGGAAGAAGC
FtC4H-R	GTCCTCGTTGATTTCTCCCTTTT
FtC3H-F	GGCTATCATTGAGGAGCACA
FtC3H-R	TCATGTCCCAAAGAAGTCCA
Ft4CL-F	TCCGGAAGACGTAGTGTTATGCT
Ft4CL-R	AGAGTTGCGATCTCGAATTTTTG
FtHQT-F	ATGTTTGGCGTTGTGTTTGT
FtHQT-R	TGGTGGTGAAGATCACGTTT
FtCHS-F	GACTGGAACTCCCTCTTCTGGAT
FtCHS-R	ATGAACAAAACACAAGCACTGGA
FtCHI-F	CAATGGTGCATTCATATCCTTCA
FtCHI-R	AATTGACCGGTGACAACATCTCT
FtF3H-F	CTACTCAAGGTGGCCAAACAATC
FtF3H-R	ACTTTCTGGTCCATGTCAACACA
FtFLS2-F	GAAGTGCTGAGACTGCAAGATGA
FtFLS2-R	GACATGTCTGTGTGAGGTTCGAC
FtDFR-F	CCGAGTACAATGTCCCTACCAAG
FtDFR-R	TTCTCCCTACAAGTCTCCACAGC
FtANS-F	GTGTCATGCATTTTGTCAACCAT
FtANS-R	GAGCTTGCTACCATAGCCTTGAA
FtANR-F	ATGACCGGCCGTTCTATTAC
FtANR-R	CCAGACAGCATTTGCATACC
